# Supplementary material for: Novel axonemal protein ZMYND12 interacts with TTC29 and DNAH1, and is required for male fertility and flagellum function
Source: eLife. 2023 Nov 7;12:RP87698. doi: 10.7554/eLife.87698 (PMC10629824; doi:10.7554/eLife.87698)
Supplement: Figure 4—source data 1. [file elife-87698-fig4-data1.zip]

Archive with 24 entries (22 files):
- Figure 4-source data 1/
- __MACOSX/._Figure 4-source data 1
- Figure 4-source data 1/.DS_Store
- __MACOSX/Figure 4-source data 1/._.DS_Store
- Figure 4-source data 1/Figure 4B-antiTAX1TruncTy1.tif
- __MACOSX/Figure 4-source data 1/._Figure 4B-antiTAX1TruncTy1.tif
- Figure 4-source data 1/Figure 4B-antiTubulin.tif
- __MACOSX/Figure 4-source data 1/._Figure 4B-antiTubulin.tif
- Figure 4-source data 1/Raw images/
- __MACOSX/Figure 4-source data 1/._Raw images
- Figure 4-source data 1/Figure 4B-uncropped gel.pdf
- __MACOSX/Figure 4-source data 1/._Figure 4B-uncropped gel.pdf
- Figure 4-source data 1/Figure 4B-antiTAX1HA_enolase satured.tif
- __MACOSX/Figure 4-source data 1/._Figure 4B-antiTAX1HA_enolase satured.tif
- Figure 4-source data 1/Figure 4B-antiTAX1HA_enolase non satured.tif
- __MACOSX/Figure 4-source data 1/._Figure 4B-antiTAX1HA_enolase non satured.tif
- Figure 4-source data 1/Raw images/Figure 4B-Tubuline.tif
- __MACOSX/Figure 4-source data 1/Raw images/._Figure 4B-Tubuline.tif
- Figure 4-source data 1/Raw images/Figure 4B-TAX1-Trunc.tif
- __MACOSX/Figure 4-source data 1/Raw images/._Figure 4B-TAX1-Trunc.tif
- Figure 4-source data 1/Raw images/Figure 4B-MW.tif
- __MACOSX/Figure 4-source data 1/Raw images/._Figure 4B-MW.tif
- Figure 4-source data 1/Raw images/Figure 4B-MW Tubuline V.tif
- __MACOSX/Figure 4-source data 1/Raw images/._Figure 4B-MW Tubuline V.tif
