# Supplementary material for: Novel axonemal protein ZMYND12 interacts with TTC29 and DNAH1, and is required for male fertility and flagellum function
Source: eLife. 2023 Nov 7;12:RP87698. doi: 10.7554/eLife.87698 (PMC10629824; doi:10.7554/eLife.87698)
Supplement: Figure 4—source data 2. [file elife-87698-fig4-data2.zip]

Archive with 20 entries (18 files):
- Figure 4-source data 2/
- __MACOSX/._Figure 4-source data 2
- Figure 4-source data 2/.DS_Store
- __MACOSX/Figure 4-source data 2/._.DS_Store
- Figure 4-source data 2/Raw images/
- __MACOSX/Figure 4-source data 2/._Raw images
- Figure 4-source data 2/Figure 4D-uncropped blots.pdf
- __MACOSX/Figure 4-source data 2/._Figure 4D-uncropped blots.pdf
- Figure 4-source data 2/Figure 4D-antiTAX1HA-enolase satured.tif
- __MACOSX/Figure 4-source data 2/._Figure 4D-antiTAX1HA-enolase satured.tif
- Figure 4-source data 2/Figure 4D-antiTAX1TruncTy1.tif
- __MACOSX/Figure 4-source data 2/._Figure 4D-antiTAX1TruncTy1.tif
- Figure 4-source data 2/Figure 4D-antiTAX1HA-enolase non satured.tif
- __MACOSX/Figure 4-source data 2/._Figure 4D-antiTAX1HA-enolase non satured.tif
- Figure 4-source data 2/Raw images/Figure 4D-TAX1-Trunc.tif
- __MACOSX/Figure 4-source data 2/Raw images/._Figure 4D-TAX1-Trunc.tif
- Figure 4-source data 2/Raw images/Figure 4D-Enolase.tif
- __MACOSX/Figure 4-source data 2/Raw images/._Figure 4D-Enolase.tif
- Figure 4-source data 2/Raw images/Figure 4D-TAX1.tif
- __MACOSX/Figure 4-source data 2/Raw images/._Figure 4D-TAX1.tif
