# Supplementary material for: Novel axonemal protein ZMYND12 interacts with TTC29 and DNAH1, and is required for male fertility and flagellum function
Source: eLife. 2023 Nov 7;12:RP87698. doi: 10.7554/eLife.87698 (PMC10629824; doi:10.7554/eLife.87698)
Supplement: Figure 4—figure supplement 1—source data 1. [file elife-87698-fig4-figsupp1-data1.zip]

Archive with 32 entries (30 files):
- Figure 4-figure supplement 1-source data 1/
- __MACOSX/._Figure 4-figure supplement 1-source data 1
- Figure 4-figure supplement 1-source data 1/Figure 4-supplement 1A-WDR66-antiTy1.tif
- __MACOSX/Figure 4-figure supplement 1-source data 1/._Figure 4-supplement 1A-WDR66-antiTy1.tif
- Figure 4-figure supplement 1-source data 1/.DS_Store
- __MACOSX/Figure 4-figure supplement 1-source data 1/._.DS_Store
- Figure 4-figure supplement 1-source data 1/Raw images/
- __MACOSX/Figure 4-figure supplement 1-source data 1/._Raw images
- Figure 4-figure supplement 1-source data 1/Figure 4-supplement 1A-CFAP70-antiHA_antiEnolase saturated.tif
- __MACOSX/Figure 4-figure supplement 1-source data 1/._Figure 4-supplement 1A-CFAP70-antiHA_antiEnolase saturated.tif
- Figure 4-figure supplement 1-source data 1/Figure 4-supplement 1A-uncropped blots.pdf
- __MACOSX/Figure 4-figure supplement 1-source data 1/._Figure 4-supplement 1A-uncropped blots.pdf
- Figure 4-figure supplement 1-source data 1/Figure 4-supplement 1A-SPAG6-antiHA_antiEnolase not saturated.tif
- __MACOSX/Figure 4-figure supplement 1-source data 1/._Figure 4-supplement 1A-SPAG6-antiHA_antiEnolase not saturated.tif
- Figure 4-figure supplement 1-source data 1/Figure 4-supplement 1A-CFAP70-antiTy1.tif
- __MACOSX/Figure 4-figure supplement 1-source data 1/._Figure 4-supplement 1A-CFAP70-antiTy1.tif
- Figure 4-figure supplement 1-source data 1/Figure 4-supplement 1A-SPAG6-antiHA_antiEnolase saturated.tif
- __MACOSX/Figure 4-figure supplement 1-source data 1/._Figure 4-supplement 1A-SPAG6-antiHA_antiEnolase saturated.tif
- Figure 4-figure supplement 1-source data 1/Figure 4-supplement 1A-WDR66-antiHA_antiEnolase not saturated.tif
- __MACOSX/Figure 4-figure supplement 1-source data 1/._Figure 4-supplement 1A-WDR66-antiHA_antiEnolase not saturated.tif
- Figure 4-figure supplement 1-source data 1/Figure 4-supplement 1A-CFAP70-antiHA_antiEnolase not saturated.tif
- __MACOSX/Figure 4-figure supplement 1-source data 1/._Figure 4-supplement 1A-CFAP70-antiHA_antiEnolase not saturated.tif
- Figure 4-figure supplement 1-source data 1/Figure 4-supplement 1A-WDR66-antiHA_antiEnolase saturated.tif
- __MACOSX/Figure 4-figure supplement 1-source data 1/._Figure 4-supplement 1A-WDR66-antiHA_antiEnolase saturated.tif
- Figure 4-figure supplement 1-source data 1/Figure 4-supplement 1A-SPAG6-antiTy1.tif
- __MACOSX/Figure 4-figure supplement 1-source data 1/._Figure 4-supplement 1A-SPAG6-antiTy1.tif
- Figure 4-figure supplement 1-source data 1/Raw images/Figure 4-supplement 1A-Enolase.tif
- __MACOSX/Figure 4-figure supplement 1-source data 1/Raw images/._Figure 4-supplement 1A-Enolase.tif
- Figure 4-figure supplement 1-source data 1/Raw images/Figure 4-supplement 1A-TAX1.tif
- __MACOSX/Figure 4-figure supplement 1-source data 1/Raw images/._Figure 4-supplement 1A-TAX1.tif
- Figure 4-figure supplement 1-source data 1/Raw images/Figure 4-supplement 1A-WDR66_CFAP70_SPAG6.tif
- __MACOSX/Figure 4-figure supplement 1-source data 1/Raw images/._Figure 4-supplement 1A-WDR66_CFAP70_SPAG6.tif
