# Supplementary material for: Novel axonemal protein ZMYND12 interacts with TTC29 and DNAH1, and is required for male fertility and flagellum function
Source: eLife. 2023 Nov 7;12:RP87698. doi: 10.7554/eLife.87698 (PMC10629824; doi:10.7554/eLife.87698)
Supplement: Figure 4—figure supplement 1—source data 2. [file elife-87698-fig4-figsupp1-data2.zip]

Archive with 40 entries (35 files):
- Figure 4-figure supplement1-source data 2/
- __MACOSX/._Figure 4-figure supplement1-source data 2
- Figure 4-figure supplement1-source data 2/Figure 4-supplement 1B-SPAG6TY1_TAX1HA-antiHA.tif
- __MACOSX/Figure 4-figure supplement1-source data 2/._Figure 4-supplement 1B-SPAG6TY1_TAX1HA-antiHA.tif
- Figure 4-figure supplement1-source data 2/.DS_Store
- __MACOSX/Figure 4-figure supplement1-source data 2/._.DS_Store
- Figure 4-figure supplement1-source data 2/Raw images/
- __MACOSX/Figure 4-figure supplement1-source data 2/._Raw images
- Figure 4-figure supplement1-source data 2/Figure 4-supplement 1B-WDR66TY1_TAX1HA-antiHA.tif
- __MACOSX/Figure 4-figure supplement1-source data 2/._Figure 4-supplement 1B-WDR66TY1_TAX1HA-antiHA.tif
- Figure 4-figure supplement1-source data 2/Figure 4-supplement 1B-uncropped blots.pdf
- __MACOSX/Figure 4-figure supplement1-source data 2/._Figure 4-supplement 1B-uncropped blots.pdf
- Figure 4-figure supplement1-source data 2/Figure 4-supplement 1B-CFAP70TY1_TAX1HA-antiHA.tif
- __MACOSX/Figure 4-figure supplement1-source data 2/._Figure 4-supplement 1B-CFAP70TY1_TAX1HA-antiHA.tif
- Figure 4-figure supplement1-source data 2/Figure 4-supplement 1B-WDR66TY1_TAX1HA-antiTy1.tif
- __MACOSX/Figure 4-figure supplement1-source data 2/._Figure 4-supplement 1B-WDR66TY1_TAX1HA-antiTy1.tif
- Figure 4-figure supplement1-source data 2/Figure 4-supplement 1B-CFAP70TY1_TAX1HA-antiTy1.tif
- __MACOSX/Figure 4-figure supplement1-source data 2/._Figure 4-supplement 1B-CFAP70TY1_TAX1HA-antiTy1.tif
- Figure 4-figure supplement1-source data 2/Figure 4-supplement 1B-SPAG6TY1_TAX1HA-antiTy1.tif
- __MACOSX/Figure 4-figure supplement1-source data 2/._Figure 4-supplement 1B-SPAG6TY1_TAX1HA-antiTy1.tif
- Figure 4-figure supplement1-source data 2/Raw images/.DS_Store
- __MACOSX/Figure 4-figure supplement1-source data 2/Raw images/._.DS_Store
- Figure 4-figure supplement1-source data 2/Raw images/co-IP TAX1_CFAP70/
- __MACOSX/Figure 4-figure supplement1-source data 2/Raw images/._co-IP TAX1_CFAP70
- Figure 4-figure supplement1-source data 2/Raw images/co-IP TAX1_WDR66/
- __MACOSX/Figure 4-figure supplement1-source data 2/Raw images/._co-IP TAX1_WDR66
- Figure 4-figure supplement1-source data 2/Raw images/co-IP TAX1_SPAG6/
- __MACOSX/Figure 4-figure supplement1-source data 2/Raw images/._co-IP TAX1_SPAG6
- Figure 4-figure supplement1-source data 2/Raw images/co-IP TAX1_CFAP70/Figure 4-supplement 1B-TAX1 (coIP CFAP70).tif
- __MACOSX/Figure 4-figure supplement1-source data 2/Raw images/co-IP TAX1_CFAP70/._Figure 4-supplement 1B-TAX1 (coIP CFAP70).tif
- Figure 4-figure supplement1-source data 2/Raw images/co-IP TAX1_CFAP70/Figure 4-supplement 1B-CFAP70.tif
- __MACOSX/Figure 4-figure supplement1-source data 2/Raw images/co-IP TAX1_CFAP70/._Figure 4-supplement 1B-CFAP70.tif
- Figure 4-figure supplement1-source data 2/Raw images/co-IP TAX1_WDR66/Figure 4-supplerment 1B-TAX1 (coIP WDR66).tif
- __MACOSX/Figure 4-figure supplement1-source data 2/Raw images/co-IP TAX1_WDR66/._Figure 4-supplerment 1B-TAX1 (coIP WDR66).tif
- Figure 4-figure supplement1-source data 2/Raw images/co-IP TAX1_WDR66/Figure 4-supplement 1B-WDR66.tif
- __MACOSX/Figure 4-figure supplement1-source data 2/Raw images/co-IP TAX1_WDR66/._Figure 4-supplement 1B-WDR66.tif
- Figure 4-figure supplement1-source data 2/Raw images/co-IP TAX1_SPAG6/Figure 4-supplement 1B-SPAG6.tif
- __MACOSX/Figure 4-figure supplement1-source data 2/Raw images/co-IP TAX1_SPAG6/._Figure 4-supplement 1B-SPAG6.tif
- Figure 4-figure supplement1-source data 2/Raw images/co-IP TAX1_SPAG6/Figure 4-supplement 1B-TAX1 (coIP SPAG6).tif
- __MACOSX/Figure 4-figure supplement1-source data 2/Raw images/co-IP TAX1_SPAG6/._Figure 4-supplement 1B-TAX1 (coIP SPAG6).tif
