# Supplementary material for: Novel axonemal protein ZMYND12 interacts with TTC29 and DNAH1, and is required for male fertility and flagellum function
Source: eLife. 2023 Nov 7;12:RP87698. doi: 10.7554/eLife.87698 (PMC10629824; doi:10.7554/eLife.87698)
Supplement: Figure 4—figure supplement 1—source data 3. [file elife-87698-fig4-figsupp1-data3.zip]

Archive with 46 entries (44 files):
- Figure 4-figure supplement 1-source data 3/
- __MACOSX/._Figure 4-figure supplement 1-source data 3
- Figure 4-figure supplement 1-source data 3/Figure 4-supplement 1C-WDR66TY1_TAX1HA-antiHA-antiEnolase not saturated.tif
- __MACOSX/Figure 4-figure supplement 1-source data 3/._Figure 4-supplement 1C-WDR66TY1_TAX1HA-antiHA-antiEnolase not saturated.tif
- Figure 4-figure supplement 1-source data 3/.DS_Store
- __MACOSX/Figure 4-figure supplement 1-source data 3/._.DS_Store
- Figure 4-figure supplement 1-source data 3/Figure 4-supplement 1C-uncropped blots.pdf
- __MACOSX/Figure 4-figure supplement 1-source data 3/._Figure 4-supplement 1C-uncropped blots.pdf
- Figure 4-figure supplement 1-source data 3/Raw images/
- __MACOSX/Figure 4-figure supplement 1-source data 3/._Raw images
- Figure 4-figure supplement 1-source data 3/Figure 4-supplement 1C-CFAP70TY1_TAX1HA-antiTY1.tif
- __MACOSX/Figure 4-figure supplement 1-source data 3/._Figure 4-supplement 1C-CFAP70TY1_TAX1HA-antiTY1.tif
- Figure 4-figure supplement 1-source data 3/Figure 4-supplement 1C-WDR66TY1_TAX1HA-antiHA-antiEnolase saturated.tif
- __MACOSX/Figure 4-figure supplement 1-source data 3/._Figure 4-supplement 1C-WDR66TY1_TAX1HA-antiHA-antiEnolase saturated.tif
- Figure 4-figure supplement 1-source data 3/Figure 4-supplement 1C-CFAP70TY1_TAX1HA-antiHA-antiEnolase saturated.tif
- __MACOSX/Figure 4-figure supplement 1-source data 3/._Figure 4-supplement 1C-CFAP70TY1_TAX1HA-antiHA-antiEnolase saturated.tif
- Figure 4-figure supplement 1-source data 3/Figure 4-supplement 1C-WDR66TY1_TAX1HA-antiTY1.tif
- __MACOSX/Figure 4-figure supplement 1-source data 3/._Figure 4-supplement 1C-WDR66TY1_TAX1HA-antiTY1.tif
- Figure 4-figure supplement 1-source data 3/Figure 4-supplement 1C-CFAP70TY1_TAX1HA-antiHA-antiEnolase not saturated.tif
- __MACOSX/Figure 4-figure supplement 1-source data 3/._Figure 4-supplement 1C-CFAP70TY1_TAX1HA-antiHA-antiEnolase not saturated.tif
- Figure 4-figure supplement 1-source data 3/Raw images/Figure 4-supplement 1C-TAX-1_CFAP70.tif
- __MACOSX/Figure 4-figure supplement 1-source data 3/Raw images/._Figure 4-supplement 1C-TAX-1_CFAP70.tif
- Figure 4-figure supplement 1-source data 3/Raw images/Figure 4-supplement 1C-ENOLASE_CFAP70.tif
- __MACOSX/Figure 4-figure supplement 1-source data 3/Raw images/._Figure 4-supplement 1C-ENOLASE_CFAP70.tif
- Figure 4-figure supplement 1-source data 3/Raw images/.DS_Store
- __MACOSX/Figure 4-figure supplement 1-source data 3/Raw images/._.DS_Store
- Figure 4-figure supplement 1-source data 3/Raw images/Figure 4-supplement 1C-RMW_CFAP70.tif
- __MACOSX/Figure 4-figure supplement 1-source data 3/Raw images/._Figure 4-supplement 1C-RMW_CFAP70.tif
- Figure 4-figure supplement 1-source data 3/Raw images/Figure 4-supplement 1C-ENOLASE_SPAG6.tif
- __MACOSX/Figure 4-figure supplement 1-source data 3/Raw images/._Figure 4-supplement 1C-ENOLASE_SPAG6.tif
- Figure 4-figure supplement 1-source data 3/Raw images/Figure 4-supplement 1C_TAX-1_SPAG6.tif
- __MACOSX/Figure 4-figure supplement 1-source data 3/Raw images/._Figure 4-supplement 1C_TAX-1_SPAG6.tif
- Figure 4-figure supplement 1-source data 3/Raw images/Figure 4-supplement 1C-TbCFAP70.tif
- __MACOSX/Figure 4-figure supplement 1-source data 3/Raw images/._Figure 4-supplement 1C-TbCFAP70.tif
- Figure 4-figure supplement 1-source data 3/Raw images/Figure 4-supplement 1C-SPAG6.tif
- __MACOSX/Figure 4-figure supplement 1-source data 3/Raw images/._Figure 4-supplement 1C-SPAG6.tif
- Figure 4-figure supplement 1-source data 3/Raw images/Figure 4-supplement 1C-TAX-1_WDR66.tif
- __MACOSX/Figure 4-figure supplement 1-source data 3/Raw images/._Figure 4-supplement 1C-TAX-1_WDR66.tif
- Figure 4-figure supplement 1-source data 3/Raw images/Figure 4-supplement 1C-MW-SPAG6.tif
- __MACOSX/Figure 4-figure supplement 1-source data 3/Raw images/._Figure 4-supplement 1C-MW-SPAG6.tif
- Figure 4-figure supplement 1-source data 3/Raw images/Figure 4-supplement 1C-WDR66.tif
- __MACOSX/Figure 4-figure supplement 1-source data 3/Raw images/._Figure 4-supplement 1C-WDR66.tif
- Figure 4-figure supplement 1-source data 3/Raw images/Figure 4-supplement 1C-MW_WDR66.tif
- __MACOSX/Figure 4-figure supplement 1-source data 3/Raw images/._Figure 4-supplement 1C-MW_WDR66.tif
- Figure 4-figure supplement 1-source data 3/Raw images/Figure 4-supplement 1C_ENOLASE_WDR66.tif
- __MACOSX/Figure 4-figure supplement 1-source data 3/Raw images/._Figure 4-supplement 1C_ENOLASE_WDR66.tif
