# Supplementary material for: Novel axonemal protein ZMYND12 interacts with TTC29 and DNAH1, and is required for male fertility and flagellum function
Source: eLife. 2023 Nov 7;12:RP87698. doi: 10.7554/eLife.87698 (PMC10629824; doi:10.7554/eLife.87698)
Supplement: Figure 5—source data 1. [file elife-87698-fig5-data1.zip]

Archive with 18 entries (16 files):
- Figure 5-source data 1/
- __MACOSX/._Figure 5-source data 1
- Figure 5-source data 1/.DS_Store
- __MACOSX/Figure 5-source data 1/._.DS_Store
- Figure 5-source data 1/Raw images/
- __MACOSX/Figure 5-source data 1/._Raw images
- Figure 5-source data 1/Figure 5A-TTC29Ty1-TAX1HA-RNAiTAx1-antiHA antiEnolase.tif
- __MACOSX/Figure 5-source data 1/._Figure 5A-TTC29Ty1-TAX1HA-RNAiTAx1-antiHA antiEnolase.tif
- Figure 5-source data 1/Figure 5A-TTC29Ty1-TAX1HA-RNAiTAx1-antiTY1 antiEnolase.tif
- __MACOSX/Figure 5-source data 1/._Figure 5A-TTC29Ty1-TAX1HA-RNAiTAx1-antiTY1 antiEnolase.tif
- Figure 5-source data 1/Figure 5A-uncropped blots.pdf
- __MACOSX/Figure 5-source data 1/._Figure 5A-uncropped blots.pdf
- Figure 5-source data 1/Raw images/Figure 5A-TTC29.tif
- __MACOSX/Figure 5-source data 1/Raw images/._Figure 5A-TTC29.tif
- Figure 5-source data 1/Raw images/Figure 5A-MW.tif
- __MACOSX/Figure 5-source data 1/Raw images/._Figure 5A-MW.tif
- Figure 5-source data 1/Raw images/Figure 5A-TAX1 Enolase.tif
- __MACOSX/Figure 5-source data 1/Raw images/._Figure 5A-TAX1 Enolase.tif
