# Supplementary material for: Novel axonemal protein ZMYND12 interacts with TTC29 and DNAH1, and is required for male fertility and flagellum function
Source: eLife. 2023 Nov 7;12:RP87698. doi: 10.7554/eLife.87698 (PMC10629824; doi:10.7554/eLife.87698)
Supplement: Figure 5—source data 2. [file elife-87698-fig5-data2.zip]

Archive with 18 entries (16 files):
- Figure 5-source data 2/
- __MACOSX/._Figure 5-source data 2
- Figure 5-source data 2/.DS_Store
- __MACOSX/Figure 5-source data 2/._.DS_Store
- Figure 5-source data 2/Raw images/
- __MACOSX/Figure 5-source data 2/._Raw images
- Figure 5-source data 2/Figure 5B-TTC29Ty1-TAX1HA-RNAiTTC29-antiHA antiEnolase.tif
- __MACOSX/Figure 5-source data 2/._Figure 5B-TTC29Ty1-TAX1HA-RNAiTTC29-antiHA antiEnolase.tif
- Figure 5-source data 2/Figure 5B-TTC29Ty1-TAX1HA-RNAiTTC29-antiTY1.tif
- __MACOSX/Figure 5-source data 2/._Figure 5B-TTC29Ty1-TAX1HA-RNAiTTC29-antiTY1.tif
- Figure 5-source data 2/Figure 5B-uncropped blots.pdf
- __MACOSX/Figure 5-source data 2/._Figure 5B-uncropped blots.pdf
- Figure 5-source data 2/Raw images/Figure 5B-MW.tif
- __MACOSX/Figure 5-source data 2/Raw images/._Figure 5B-MW.tif
- Figure 5-source data 2/Raw images/Figure 5B-TAX1 Enolase.tif
- __MACOSX/Figure 5-source data 2/Raw images/._Figure 5B-TAX1 Enolase.tif
- Figure 5-source data 2/Raw images/Figure 5B-TTC29.tif
- __MACOSX/Figure 5-source data 2/Raw images/._Figure 5B-TTC29.tif
