# Supplementary material for: Novel axonemal protein ZMYND12 interacts with TTC29 and DNAH1, and is required for male fertility and flagellum function
Source: eLife. 2023 Nov 7;12:RP87698. doi: 10.7554/eLife.87698 (PMC10629824; doi:10.7554/eLife.87698)
Supplement: Figure 5—source data 3. [file elife-87698-fig5-data3.zip]

Archive with 16 entries (14 files):
- Figure 5-source data 3/
- __MACOSX/._Figure 5-source data 3
- Figure 5-source data 3/.DS_Store
- __MACOSX/Figure 5-source data 3/._.DS_Store
- Figure 5-source data 3/Raw images/
- __MACOSX/Figure 5-source data 3/._Raw images
- Figure 5-source data 3/Figure 5E-antiTY1.tif
- __MACOSX/Figure 5-source data 3/._Figure 5E-antiTY1.tif
- Figure 5-source data 3/Figure 5E-uncropped blots.pdf
- __MACOSX/Figure 5-source data 3/._Figure 5E-uncropped blots.pdf
- Figure 5-source data 3/Figure 5E-antiHA.tif
- __MACOSX/Figure 5-source data 3/._Figure 5E-antiHA.tif
- Figure 5-source data 3/Raw images/Figure 5E-TAX1.tif
- __MACOSX/Figure 5-source data 3/Raw images/._Figure 5E-TAX1.tif
- Figure 5-source data 3/Raw images/Figure 5E-TTC29.tif
- __MACOSX/Figure 5-source data 3/Raw images/._Figure 5E-TTC29.tif
