# Supplementary material for: Novel axonemal protein ZMYND12 interacts with TTC29 and DNAH1, and is required for male fertility and flagellum function
Source: eLife. 2023 Nov 7;12:RP87698. doi: 10.7554/eLife.87698 (PMC10629824; doi:10.7554/eLife.87698)
Supplement: Supplementary file 2. [file elife-87698-supp2.xlsx]

## Sheet: TTC29 co-IP proteins
	Supplementary File 2. Proteins identification by tandem mass spectrometry (MS/MS) analysis of proteins co-immunoprecipitated with TTC29 from wild-type and Ttc29-/- L5 and L7 mouse testes.
	Selected proteins	Peptides number per genotype and distribution per replicate									MW (kDa)	Protein Description	Species		Analysis of the 124 proteins specifically identified in wild-type testis
		WT			L5 KO			L7 KO							In blue, proteins identified in all 4 experimental replicates : n=3
	DYH1_MOUSE	153	4	55-47-30-21	-			-			487.1	Dynein heavy chain 1, axonemal	Mus musculus OX=10090		In yellow, proteins identified in 3 out of 4 experimental replicates : n= 4
	IDLC_MOUSE	33	4	5-13-9-6	-			-			29.7	Axonemal dynein light intermediate polypeptide 1	Mus musculus OX=10090		In grey, proteins identified in 2 out of 4 experimental replicates : n= 24
	TTC29_MOUSE	31	4	4-10-10-7	-			-			54.3	Tetratricopeptide repeat protein 29	Mus musculus OX=10090		In white , proteins identified in 1 out of 4 experimental replicates : n= 93
	PRS8_MOUSE	8	3	4-2-2-0	-			-			35.7	Aldo-keto reductase family 1 member B1	Mus musculus OX=10090
	BASI_MOUSE	5	3	3-1-1-0	-			-			59.8	ATP synthase subunit alpha, mitochondrial	Mus musculus OX=10090
	MPCP_MOUSE	3	3	1-1-1-0	-			-			45.6	26S proteasome regulatory subunit 8	Mus musculus OX=10090
	RL14_MOUSE	3	3	1-1-1-0	-			-			44.9	Phosphoglycerate kinase 2	Mus musculus OX=10090
	ALDR_MOUSE	8	2	6-2-0-0	-			-			50.2	RuvB-like 1	Mus musculus OX=10090
	ATPA_MOUSE	8	2	6-0-2-0	-			-			114.9	Sarcoplasmic/endoplasmic reticulum calcium ATPase 2	Mus musculus OX=10090
	RUVB1_MOUSE	7	2	6-1-0-0	-			-			26.7	40S ribosomal protein S3	Mus musculus OX=10090
	RUVB2_MOUSE	6	2	4-2-0-0	-			-			51.1	RuvB-like 2	Mus musculus OX=10090
	ABCF2_MOUSE	4	2	1-3-0-0	-			-			58	T-complex protein 1 subunit zeta	Mus musculus OX=10090
	ADT1_MOUSE	4	2	3-1-0-0	-			-			42.4	Basigin	Mus musculus OX=10090
	ARL3_MOUSE	4	2	2-0-2-0	-			-			136.3	Cullin-associated NEDD8-dissociated protein 1	Mus musculus OX=10090
	DHB4_MOUSE	4	2	3-0-1-0	-			-			111.2	Hypoxia up-regulated protein 1	Mus musculus OX=10090
	RAB6A_MOUSE	4	2	3-0-1-0	-			-			57.1	Protein disulfide-isomerase	Mus musculus OX=10090
	RB11A_MOUSE	4	2	0-2-2-0	-			-			68.5	Dolichyl-diphosphooligosaccharide--protein glycosyltransferase subunit 1	Mus musculus OX=10090
	SRSF2_MOUSE	4	2	2-0-2-0	-			-			95.9	Protein 4.1	Mus musculus OX=10090
	CKAP4_MOUSE	3	2	2-0-1-0	-			-			71.8	ATP-binding cassette sub-family F member 2	Mus musculus OX=10090
	HVM03_MOUSE	3	2	0-1-2-0	-			-			32.9	ADP/ATP translocase 1	Mus musculus OX=10090
	RS14_MOUSE	3	2	1-2-0-0	-			-			20.5	ADP-ribosylation factor-like protein 3	Mus musculus OX=10090
	RSPH1_MOUSE	3	2	0-2-1-0	-			-			16.8	Calmodulin-1	Mus musculus OX=10090
	ACYP1_MOUSE	2	2	1-1-0-0	-			-			79.5	Peroxisomal multifunctional enzyme type 2	Mus musculus OX=10090
	DOPD_MOUSE	2	2	1-1-0-0	-			-			123.6	Importin-5	Mus musculus OX=10090
	HMGA1_MOUSE	2	2	1-0-1-0	-			-			72	Protein disulfide-isomerase A4	Mus musculus OX=10090
	HNRPL_MOUSE	2	2	0-1-1-0	-			-			24.9	Peroxiredoxin-6	Mus musculus OX=10090
	KAP2_MOUSE	2	2	1-1-0-0	-			-			47.4	26S proteasome non-ATPase regulatory subunit 11	Mus musculus OX=10090
	PPT1_MOUSE	2	2	1-0-1-0	-			-			23.6	Ras-related protein Rab-6A	Mus musculus OX=10090
	SMIM4_MOUSE	2	2	1-0-0-1	-			-			24.4	Ras-related protein Rab-11A	Mus musculus OX=10090
	STX12_MOUSE	2	2	0-1-1-0	-			-			25.5	Serine/arginine-rich splicing factor 2	Mus musculus OX=10090
	U5S1_MOUSE	2	2	2-1*-0-0	-			-			139.9	Tripeptidyl-peptidase 2	Mus musculus OX=10090
	PGK2_MOUSE	7	1	7-0-0-0	-			-			69.6	Xaa-Pro aminopeptidase 1	Mus musculus OX=10090
	AT2A2_MOUSE	6	1	6-0-0-0	-			-			36.1	Aldose reductase-related protein 2	Mus musculus OX=10090
	RS3_MOUSE	6	1	6-0-0-0	-			-			42.3	Calcium-binding and spermatid-specific protein 1	Mus musculus OX=10090
	TCPZ_MOUSE	6	1	6-0-0-0	-			-			63.7	Cytoskeleton-associated protein 4	Mus musculus OX=10090
	CAND1_MOUSE	5	1	5-0-0-0	-			-			191.6	Clathrin heavy chain 1	Mus musculus OX=10090
	HYOU1_MOUSE	5	1	5-0-0-0	-			-			69.7	Dynein assembly factor 1, axonemal	Mus musculus OX=10090
	PDIA1_MOUSE	5	1	5-0-0-0	-			-			49.2	Dynein regulatory complex protein 9	Mus musculus OX=10090
	RPN1_MOUSE	5	1	5-0-0-0	-			-			26.8	EF-hand domain-containing protein D2	Mus musculus OX=10090
	41_MOUSE	4	1	4-0-0-0	-			-			36.9	Fructose-1,6-bisphosphatase 1	Mus musculus OX=10090
	CALM1_MOUSE	4	1	4-0-0-0	-			-			272.4	Fatty acid synthase	Mus musculus OX=10090
	IPO5_MOUSE	4	1	4-0-0-0	-			-			13.3	Ig heavy chain V region 36-65	Mus musculus OX=10090
	PDIA4_MOUSE	4	1	4-0-0-0	-			-			46.7	Platelet-activating factor acetylhydrolase IB subunit alpha	Mus musculus OX=10090
	PRDX6_MOUSE	4	1	4-0-0-0	-			-			36.5	Malate dehydrogenase, cytoplasmic	Mus musculus OX=10090
	PSD11_MOUSE	4	1	4-0-0-0	-			-			35.6	Malate dehydrogenase, mitochondrial	Mus musculus OX=10090
	TPP2_MOUSE	4	1	4-0-0-0	-			-			39.6	Phosphate carrier protein, mitochondrial	Mus musculus OX=10090
	XPP1_MOUSE	4	1	4-0-0-0	-			-			28.1	Thioredoxin-dependent peroxide reductase, mitochondrial	Mus musculus OX=10090
	ALD2_MOUSE	3	1	3-0-0-0	-			-			44.2	26S proteasome regulatory subunit 10B	Mus musculus OX=10090
	CABS1_MOUSE	3	1	3-0-0-0	-			-			29.5	Proteasome subunit alpha type-4	Mus musculus OX=10090
	CLH1_MOUSE	3	1	3-0-0-0	-			-			29.1	Proteasome subunit beta type-4	Mus musculus OX=10090
	DAAF1_MOUSE	3	1	3-0-0-0	-			-			105.7	26S proteasome non-ATPase regulatory subunit 1	Mus musculus OX=10090
	DRC9_MOUSE	3	1	0-0-3-0	-			-			60.7	26S proteasome non-ATPase regulatory subunit 3	Mus musculus OX=10090
	EFHD2_MOUSE	3	1	3-0-0-0	-			-			22.2	Ras-related protein Rab-1B	Mus musculus OX=10090
	F16P1_MOUSE	3	1	3-0-0-0	-			-			23.6	60S ribosomal protein L14	Mus musculus OX=10090
	FAS_MOUSE	3	1	3-0-0-0	-			-			16.3	40S ribosomal protein S14	Mus musculus OX=10090
	LIS1_MOUSE	3	1	3-0-0-0	-			-			34.2	Radial spoke head 1 homolog	Mus musculus OX=10090
	MDHC_MOUSE	3	1	3-0-0-0	-			-			170.1	Bifunctional glutamate/proline--tRNA ligase	Mus musculus OX=10090
	MDHM_MOUSE	3	1	3-0-0-0	-			-			75.7	Arginine--tRNA ligase, cytoplasmic	Mus musculus OX=10090
	PRDX3_MOUSE	3	1	3-0-0-0	-			-			71.2	Thioredoxin reductase 3	Mus musculus OX=10090
	PRS10_MOUSE	3	1	3-0-0-0	-			-			85.5	Aconitate hydratase, mitochondrial	Mus musculus OX=10090
	PSA4_MOUSE	3	1	3-0-0-0	-			-			11.2	Acylphosphatase-1	Mus musculus OX=10090
	PSB4_MOUSE	3	1	3-0-0-0	-			-			36.6	Aldo-keto reductase family 1 member A1	Mus musculus OX=10090
	PSMD1_MOUSE	3	1	3-0-0-0	-			-			93.8	A-kinase anchor protein 4	Mus musculus OX=10090
	PSMD3_MOUSE	3	1	3-0-0-0	-			-			54	Aldehyde dehydrogenase family 3 member A2	Mus musculus OX=10090
	RAB1B_MOUSE	3	1	3-0-0-0	-			-			42.4	Protein arginine N-methyltransferase 1	Mus musculus OX=10090
	SYEP_MOUSE	3	1	3-0-0-0	-			-			50.5	Damage-control phosphatase ARMT1	Mus musculus OX=10090
	SYRC_MOUSE	3	1	3-0-0-0	-			-			64.3	Asparagine synthetase [glutamine-hydrolyzing]	Mus musculus OX=10090
	TRXR3_MOUSE	3	1	3-0-0-0	-			-			42.5	Cytosolic acyl coenzyme A thioester hydrolase	Mus musculus OX=10090
	ACON_MOUSE	2	1	2-0-0-0	-			-			70.8	Carnitine O-acetyltransferase	Mus musculus OX=10090
	AK1A1_MOUSE	2	1	2-0-0-0	-			-			78.2	Caprin-1	Mus musculus OX=10090
	AKAP4_MOUSE	2	1	2-0-0-0	-			-			38.2	Sorbitol dehydrogenase	Mus musculus OX=10090
	AL3A2_MOUSE	2	1	2-0-0-0	-			-			40.6	DnaJ homolog subfamily B member 11	Mus musculus OX=10090
	ANM1_MOUSE	2	1	2-0-0-0	-			-			13.1	D-dopachrome decarboxylase	Mus musculus OX=10090
	ARMT1_MOUSE	2	1	2-0-0-0	-			-			53.4	Dynein regulatory complex protein 10	Mus musculus OX=10090
	ASNS_MOUSE	2	1	2-0-0-0	-			-			49	Spliceosome RNA helicase Ddx39b	Mus musculus OX=10090
	BACH_MOUSE	2	1	2-0-0-0	-			-			24.7	Elongation factor 1-beta	Mus musculus OX=10090
	CACP_MOUSE	2	1	2-0-0-0	-			-			28.8	Endoplasmic reticulum resident protein 29	Mus musculus OX=10090
	CAPR1_MOUSE	2	1	2-0-0-0	-			-			32.5	Glucosamine-6-phosphate isomerase 1	Mus musculus OX=10090
	DHSO_MOUSE	2	1	2-0-0-0	-			-			31.1	Glucosamine-6-phosphate isomerase 2	Mus musculus OX=10090
	DJB11_MOUSE	2	1	2-0-0-0	-			-			23.6	Glutathione S-transferase P 1	Mus musculus OX=10090
	DRC10_MOUSE	2	1	0-0-2-0	-			-			54	Solute carrier family 2, facilitated glucose transporter member 1	Mus musculus OX=10090
	DX39B_MOUSE	2	1	2-0-0-0	-			-			11.6	High mobility group protein HMG-I/HMG-Y	Mus musculus OX=10090
	EF1B_MOUSE	2	1	2-0-0-0	-			-			35.7	Heme oxygenase 2	Mus musculus OX=10090
	ERP29_MOUSE	2	1	2-0-0-0	-			-			64	Heterogeneous nuclear ribonucleoprotein L	Mus musculus OX=10090
	GNPI1_MOUSE	2	1	2-0-0-0	-			-			16.8	Eukaryotic translation initiation factor 5A-1	Mus musculus OX=10090
	GNPI2_MOUSE	2	1	2-0-0-0	-			-			45.4	cAMP-dependent protein kinase type II-alpha regulatory subunit	Mus musculus OX=10090
	GSTP1_MOUSE	2	1	2-0-0-0	-			-			50.8	LanC-like protein 2	Mus musculus OX=10090
	GTR1_MOUSE	2	1	2-0-0-0	-			-			34.8	Leucine zipper transcription factor-like protein 1	Mus musculus OX=10090
	HMOX2_MOUSE	2	1	2-0-0-0	-			-			34.1	NADH-cytochrome b5 reductase 3	Mus musculus OX=10090
	IF5A1_MOUSE	2	1	2-0-0-0	-			-			113.1	Poly [ADP-ribose] polymerase 1	Mus musculus OX=10090
	LANC2_MOUSE	2	1	2-0-0-0	-			-			67.8	Protein disulfide-isomerase-like protein of the testis	Mus musculus OX=10090
	LZTL1_MOUSE	2	1	2-0-0-0	-			-			534.2	Plectin	Mus musculus OX=10090
	NB5R3_MOUSE	2	1	2-0-0-0	-			-			34.5	Palmitoyl-protein thioesterase 1	Mus musculus OX=10090
	PARP1_MOUSE	2	1	2-0-0-0	-			-			108.5	Pre-mRNA-processing factor 40 homolog A	Mus musculus OX=10090
	PDILT_MOUSE	2	1	2-0-0-0	-			-			49.5	26S proteasome regulatory subunit 6A	Mus musculus OX=10090
	PLEC_MOUSE	2	1	2-0-0-0	-			-			28.4	Proteasome subunit alpha type-3	Mus musculus OX=10090
	PR40A_MOUSE	2	1	2-0-0-0	-			-			34.6	26S proteasome non-ATPase regulatory subunit 14	Mus musculus OX=10090
	PRS6A_MOUSE	2	1	2-0-0-0	-			-			23	Ras-related protein Rab-18	Mus musculus OX=10090
	PSA3_MOUSE	2	1	2-0-0-0	-			-			20.5	Ras-related protein Rap-2b	Mus musculus OX=10090
	PSDE_MOUSE	2	1	2-0-0-0	-			-			24.9	60S ribosomal protein L10a	Mus musculus OX=10090
	RAB18_MOUSE	2	1	2-0-0-0	-			-			17.8	60S ribosomal protein L12	Mus musculus OX=10090
	RAP2B_MOUSE	2	1	2-0-0-0	-			-			17.7	60S ribosomal protein L23a	Mus musculus OX=10090
	RL10A_MOUSE	2	1	2-0-0-0	-			-			69.1	Dolichyl-diphosphooligosaccharide--protein glycosyltransferase subunit 2	Mus musculus OX=10090
	RL12_MOUSE	2	1	2-0-0-0	-			-			23.7	Small nuclear ribonucleoprotein-associated protein B	Mus musculus OX=10090
	RL23A_MOUSE	2	1	2-0-0-0	-			-			32.8	40S ribosomal protein SA	Mus musculus OX=10090
	RPN2_MOUSE	2	1	2-0-0-0	-			-			56.5	Succinyl-CoA:3-ketoacid coenzyme A transferase 2A, mitochondrial	Mus musculus OX=10090
	RSMB_MOUSE	2	1	2-0-0-0	-			-			31.8	Succinate dehydrogenase [ubiquinone] iron-sulfur subunit, mitochondrial	Mus musculus OX=10090
	RSSA_MOUSE	2	1	2-0-0-0	-			-			9.7	Small integral membrane protein 4	Mus musculus OX=10090
	SCO2A_MOUSE	2	1	2-0-0-0	-			-			24.6	Superoxide dismutase [Mn], mitochondrial	Mus musculus OX=10090
	SDHB_MOUSE	2	1	2-0-0-0	-			-			100.7	Sperm-associated antigen 1	Mus musculus OX=10090
	SODM_MOUSE	2	1	2-0-0-0	-			-			62.6	Stress-induced-phosphoprotein 1	Mus musculus OX=10090
	SPAG1_MOUSE	2	1	2-0-0-0	-			-			38.4	Serine-threonine kinase receptor-associated protein	Mus musculus OX=10090
	STIP1_MOUSE	2	1	2-0-0-0	-			-			31.2	Syntaxin-12	Mus musculus OX=10090
	STRAP_MOUSE	2	1	2-0-0-0	-			-			57.1	Aspartate--tRNA ligase, cytoplasmic	Mus musculus OX=10090
	SYDC_MOUSE	2	1	2-0-0-0	-			-			140.2	Valine--tRNA ligase	Mus musculus OX=10090
	SYVC_MOUSE	2	1	2-0-0-0	-			-			37.4	Transaldolase	Mus musculus OX=10090
	TALDO_MOUSE	2	1	2-0-0-0	-			-			44.8	Acetyl-CoA acetyltransferase, mitochondrial	Mus musculus OX=10090
	THIL_MOUSE	2	1	2-0-0-0	-			-			41.8	3-ketoacyl-CoA thiolase, mitochondrial	Mus musculus OX=10090
	THIM_MOUSE	2	1	2-0-0-0	-			-			67.6	Transketolase	Mus musculus OX=10090
	TKT_MOUSE	2	1	2-0-0-0	-			-			24.9	Transmembrane emp24 domain-containing protein 10	Mus musculus OX=10090
	TMEDA_MOUSE	2	1	2-0-0-0	-			-			181.9	DNA topoisomerase 2-beta	Mus musculus OX=10090
	TOP2B_MOUSE	2	1	2-0-0-0	-			-			109.4	116 kDa U5 small nuclear ribonucleoprotein component	Mus musculus OX=10090
	UBP7_MOUSE	2	1	2-0-0-0	-			-			128.5	Ubiquitin carboxyl-terminal hydrolase 7	Mus musculus OX=10090
	WDR92_MOUSE	2	1	2-0-0-0	-			-			39.8	WD repeat-containing protein 92	Mus musculus OX=10090
	Tandem mass spectrometry (MS/MS) analysis was performed on TTC29 immunoprecipitated pellets obtained from wild-type and Ttc29-/- L5 and L7 mouse testes. N=4 for controls and N=4 for TTC29-/- mutants. 124 proteins were specifically identified in wild-type and absent in both Ttc29-/- L5 and L7 mutants, and ranked by their total peptides count . Among those, only three were systematically identified…
